# Supplementary material for: A Proteochemometric Model for Ligands of the SLC5 Transporter Family
Source: Arch Pharm (Weinheim). 2026 Jan 16;359(1):e70183. doi: 10.1002/ardp.70183 (PMC12809628; doi:10.1002/ardp.70183)
Supplement: Supplementary file 1 — SI_new. [file ARDP-359-e70183-s002.zip]

Archive with 16 entries (14 files):
- AAdata_zScales.csv
- COBALT_selected.fasta
- df_ML_prot_descs_revised.p
- df_ML_prot_fps_revised.p
- df_ML_prot_maccs_revised.p
- environment.yml
- prediction.ipynb
- README.txt
- models/
- models/rf_models_descs_fps_maccs.skm
- models/svm_models_descs_fps_maccs.skm
- models/umap_model.umap
- models/xgb_models_descs_fps_maccs.skm
- molplotly/
- molplotly/main.py
- molplotly/__init__.py
