# Supplementary material for: A Proteochemometric Model for Ligands of the SLC5 Transporter Family
Source: Arch Pharm (Weinheim). 2026 Jan 16;359(1):e70183. doi: 10.1002/ardp.70183 (PMC12809628; doi:10.1002/ardp.70183)
Supplement: Supplementary file 1 — SI_new. [file ARDP-359-e70183-s002.zip › AAdata_zScales.csv]

	zScales.Z1	zScales.Z2	zScales.Z3	zScales.Z4	zScales.Z5
A	0.24	-2.32	0.6	-0.14	1.3
R	3.52	2.5	-3.5	1.99	-0.17
N	3.05	1.62	1.04	-1.15	1.61
D	3.98	0.93	1.93	-2.46	0.75
C	0.84	-1.67	3.75	0.18	-2.65
Q	1.75	0.5	-1.44	-1.34	0.66
E	3.11	0.26	-0.11	-3.04	-0.25
G	2.05	-4.06	0.36	-0.82	-0.38
H	2.47	1.95	0.26	3.9	0.09
I	-3.89	-1.73	-1.71	-0.84	0.26
L	-4.28	-1.3	-1.49	-0.72	0.84
K	2.29	0.89	-2.49	1.49	0.31
M	-2.85	-0.22	0.47	1.94	-0.98
F	-4.22	1.94	1.06	0.54	-0.62
P	-1.66	0.27	1.84	0.7	2
S	2.39	-1.07	1.15	-1.39	0.67
T	0.75	-2.18	-1.12	-1.46	-0.4
W	-4.36	3.94	0.59	3.44	-1.59
Y	-2.54	2.44	0.43	0.04	-1.47
V	-2.59	-2.64	-1.54	-0.85	-0.02
