# Supplementary material for: A Proteochemometric Model for Ligands of the SLC5 Transporter Family
Source: Arch Pharm (Weinheim). 2026 Jan 16;359(1):e70183. doi: 10.1002/ardp.70183 (PMC12809628; doi:10.1002/ardp.70183)
Supplement: Supplementary file 1 — SI_new. [file ARDP-359-e70183-s002.zip › environment.yml]

name: slc5
channels:
  - conda-forge
  - defaults
dependencies:
  - biopython=1.79
  - chembl_structure_pipeline=1.0.0
  - dash=2.3.1
  - ipywidgets
  - joblib=1.2
  - jupyter-dash=0.4.2
  - jupyter_client=7.3.1
  - jupyter_core=4.9.2
  - jupyter_server=1.17.0
  - jupyterlab=3.4.0
  - jupyterlab_pygments=0.2.2
  - jupyterlab_server=2.13.0
  - jupyterlab_widgets=1.1.0
  - matplotlib-base=3.5.2
  - matplotlib-inline=0.1.3
  - mols2grid=0.2.2
  - nbformat=5.4.0
  - notebook=6.4.11
  - numpy=1.21.6
  - pandas=1.3.5
  - pillow=9.1.0
  - pip=22.0.4
  - plotly=5.7.0
  - python=3.7.12
  - rdkit=2021.03.4
  - scikit-learn=1.0.2
  - scipy=1.7.3
  - seaborn=0.11.2
  - seaborn-base=0.11.2
  - statsmodels=0.13.2
  - umap-learn-0.5.3
  - pip:
    - streamlit==1.9.0
    - xgboost==1.6.1
