# Supplementary material for: A Proteochemometric Model for Ligands of the SLC5 Transporter Family
Source: Arch Pharm (Weinheim). 2026 Jan 16;359(1):e70183. doi: 10.1002/ardp.70183 (PMC12809628; doi:10.1002/ardp.70183)
Supplement: Supplementary file 1 — SI_new. [file ARDP-359-e70183-s002.zip › prediction.ipynb]

# %% [markdown]
# __Prediction application__

# %% [markdown]
# __Functions__

# %% [code]
#MACCS
smartsPatts = {
  1: ('?', 0),  # ISOTOPE
  #2:('[#104,#105,#106,#107,#106,#109,#110,#111,#112]',0),  # atomic num >103 Not complete
  2: ('[#104]', 0),  # limit the above def'n since the RDKit only accepts up to #104
  3: ('[#32,#33,#34,#50,#51,#52,#82,#83,#84]', 0),  # Group IVa,Va,VIa Rows 4-6 
  4: ('[Ac,Th,Pa,U,Np,Pu,Am,Cm,Bk,Cf,Es,Fm,Md,No,Lr]', 0),  # actinide
  5: ('[Sc,Ti,Y,Zr,Hf]', 0),  # Group IIIB,IVB (Sc...)  
  6: ('[La,Ce,Pr,Nd,Pm,Sm,Eu,Gd,Tb,Dy,Ho,Er,Tm,Yb,Lu]', 0),  # Lanthanide
  7: ('[V,Cr,Mn,Nb,Mo,Tc,Ta,W,Re]', 0),  # Group VB,VIB,VIIB
  8: ('[!#6;!#1]1~*~*~*~1', 0),  # QAAA@1
  9: ('[Fe,Co,Ni,Ru,Rh,Pd,Os,Ir,Pt]', 0),  # Group VIII (Fe...)
  10: ('[Be,Mg,Ca,Sr,Ba,Ra]', 0),  # Group IIa (Alkaline earth)
  11: ('*1~*~*~*~1', 0),  # 4M Ring
  12: ('[Cu,Zn,Ag,Cd,Au,Hg]', 0),  # Group IB,IIB (Cu..)
  13: ('[#8]~[#7](~[#6])~[#6]', 0),  # ON(C)C
  14: ('[#16]-[#16]', 0),  # S-S
  15: ('[#8]~[#6](~[#8])~[#8]', 0),  # OC(O)O
  16: ('[!#6;!#1]1~*~*~1', 0),  # QAA@1
  17: ('[#6]#[#6]', 0),  #CTC
  18: ('[#5,#13,#31,#49,#81]', 0),  # Group IIIA (B...) 
  19: ('*1~*~*~*~*~*~*~1', 0),  # 7M Ring
  20: ('[#14]', 0),  #Si
  21: ('[#6]=[#6](~[!#6;!#1])~[!#6;!#1]', 0),  # C=C(Q)Q
  22: ('*1~*~*~1', 0),  # 3M Ring
  23: ('[#7]~[#6](~[#8])~[#8]', 0),  # NC(O)O
  24: ('[#7]-[#8]', 0),  # N-O
  25: ('[#7]~[#6](~[#7])~[#7]', 0),  # NC(N)N
  26: ('[#6]=;@[#6](@*)@*', 0),  # C$=C($A)$A
  27: ('[I]', 0),  # I
  28: ('[!#6;!#1]~[CH2]~[!#6;!#1]', 0),  # QCH2Q
  29: ('[#15]', 0),  # P
  30: ('[#6]~[!#6;!#1](~[#6])(~[#6])~*', 0),  # CQ(C)(C)A
  31: ('[!#6;!#1]~[F,Cl,Br,I]', 0),  # QX
  32: ('[#6]~[#16]~[#7]', 0),  # CSN
  33: ('[#7]~[#16]', 0),  # NS
  34: ('[CH2]=*', 0),  # CH2=A
  35: ('[Li,Na,K,Rb,Cs,Fr]', 0),  # Group IA (Alkali Metal)
  36: ('[#16R]', 0),  # S Heterocycle
  37: ('[#7]~[#6](~[#8])~[#7]', 0),  # NC(O)N
  38: ('[#7]~[#6](~[#6])~[#7]', 0),  # NC(C)N
  39: ('[#8]~[#16](~[#8])~[#8]', 0),  # OS(O)O
  40: ('[#16]-[#8]', 0),  # S-O
  41: ('[#6]#[#7]', 0),  # CTN
  42: ('F', 0),  # F
  43: ('[!#6;!#1;!H0]~*~[!#6;!#1;!H0]', 0),  # QHAQH
  44: ('[!#1;!#6;!#7;!#8;!#9;!#14;!#15;!#16;!#17;!#35;!#53]', 0),  # OTHER
  45: ('[#6]=[#6]~[#7]', 0),  # C=CN
  46: ('Br', 0),  # BR
  47: ('[#16]~*~[#7]', 0),  # SAN
  48: ('[#8]~[!#6;!#1](~[#8])(~[#8])', 0),  # OQ(O)O
  49: ('[!+0]', 0),  # CHARGE  
  50: ('[#6]=[#6](~[#6])~[#6]', 0),  # C=C(C)C
  51: ('[#6]~[#16]~[#8]', 0),  # CSO
  52: ('[#7]~[#7]', 0),  # NN
  53: ('[!#6;!#1;!H0]~*~*~*~[!#6;!#1;!H0]', 0),  # QHAAAQH
  54: ('[!#6;!#1;!H0]~*~*~[!#6;!#1;!H0]', 0),  # QHAAQH
  55: ('[#8]~[#16]~[#8]', 0),  #OSO
  56: ('[#8]~[#7](~[#8])~[#6]', 0),  # ON(O)C
  57: ('[#8R]', 0),  # O Heterocycle
  58: ('[!#6;!#1]~[#16]~[!#6;!#1]', 0),  # QSQ
  59: ('[#16]!:*:*', 0),  # Snot%A%A
  60: ('[#16]=[#8]', 0),  # S=O
  61: ('*~[#16](~*)~*', 0),  # AS(A)A
  62: ('*@*!@*@*', 0),  # A$!A$A
  63: ('[#7]=[#8]', 0),  # N=O
  64: ('*@*!@[#16]', 0),  # A$A!S
  65: ('c:n', 0),  # C%N
  66: ('[#6]~[#6](~[#6])(~[#6])~*', 0),  # CC(C)(C)A
  67: ('[!#6;!#1]~[#16]', 0),  # QS
  68: ('[!#6;!#1;!H0]~[!#6;!#1;!H0]', 0),  # QHQH (&...) SPEC Incomplete
  69: ('[!#6;!#1]~[!#6;!#1;!H0]', 0),  # QQH
  70: ('[!#6;!#1]~[#7]~[!#6;!#1]', 0),  # QNQ
  71: ('[#7]~[#8]', 0),  # NO
  72: ('[#8]~*~*~[#8]', 0),  # OAAO
  73: ('[#16]=*', 0),  # S=A
  74: ('[CH3]~*~[CH3]', 0),  # CH3ACH3
  75: ('*!@[#7]@*', 0),  # A!N$A
  76: ('[#6]=[#6](~*)~*', 0),  # C=C(A)A
  77: ('[#7]~*~[#7]', 0),  # NAN
  78: ('[#6]=[#7]', 0),  # C=N
  79: ('[#7]~*~*~[#7]', 0),  # NAAN
  80: ('[#7]~*~*~*~[#7]', 0),  # NAAAN
  81: ('[#16]~*(~*)~*', 0),  # SA(A)A
  82: ('*~[CH2]~[!#6;!#1;!H0]', 0),  # ACH2QH
  83: ('[!#6;!#1]1~*~*~*~*~1', 0),  # QAAAA@1
  84: ('[NH2]', 0),  #NH2
  85: ('[#6]~[#7](~[#6])~[#6]', 0),  # CN(C)C
  86: ('[C;H2,H3][!#6;!#1][C;H2,H3]', 0),  # CH2QCH2
  87: ('[F,Cl,Br,I]!@*@*', 0),  # X!A$A
  88: ('[#16]', 0),  # S
  89: ('[#8]~*~*~*~[#8]', 0),  # OAAAO
  90: ('[$([!#6;!#1;!H0]~*~*~[CH2]~*),$([!#6;!#1;!H0;R]1@[R]@[R]@[CH2;R]1),$([!#6;!#1;!H0]~[R]1@[R]@[CH2;R]1)]', 0),  # QHAACH2A
  91: ('[$([!#6;!#1;!H0]~*~*~*~[CH2]~*),$([!#6;!#1;!H0;R]1@[R]@[R]@[R]@[CH2;R]1),$([!#6;!#1;!H0]~[R]1@[R]@[R]@[CH2;R]1),$([!#6;!#1;!H0]~*~[R]1@[R]@[CH2;R]1)]', 0),  # QHAAACH2A
  92: ('[#8]~[#6](~[#7])~[#6]', 0),  # OC(N)C
  93: ('[!#6;!#1]~[CH3]', 0),  # QCH3
  94: ('[!#6;!#1]~[#7]', 0),  # QN
  95: ('[#7]~*~*~[#8]', 0),  # NAAO
  96: ('*1~*~*~*~*~1', 0),  # 5 M ring
  97: ('[#7]~*~*~*~[#8]', 0),  # NAAAO
  98: ('[!#6;!#1]1~*~*~*~*~*~1', 0),  # QAAAAA@1
  99: ('[#6]=[#6]', 0),  # C=C
  100: ('*~[CH2]~[#7]', 0),  # ACH2N
  101: ('[$([R]@1@[R]@[R]@[R]@[R]@[R]@[R]@[R]1),$([R]@1@[R]@[R]@[R]@[R]@[R]@[R]@[R]@[R]1),$([R]@1@[R]@[R]@[R]@[R]@[R]@[R]@[R]@[R]@[R]1),$([R]@1@[R]@[R]@[R]@[R]@[R]@[R]@[R]@[R]@[R]@[R]1),$([R]@1@[R]@[R]@[R]@[R]@[R]@[R]@[R]@[R]@[R]@[R]@[R]1),$([R]@1@[R]@[R]@[R]@[R]@[R]@[R]@[R]@[R]@[R]@[R]@[R]@[R]1),$([R]@1@[R]@[R]@[R]@[R]@[R]@[R]@[R]@[R]@[R]@[R]@[R]@[R]@[R]1)]', 0),  # 8M Ring or larger. This only handles up to ring sizes of 14
  102: ('[!#6;!#1]~[#8]', 0),  # QO
  103: ('Cl', 0),  # CL
  104: ('[!#6;!#1;!H0]~*~[CH2]~*', 0),  # QHACH2A
  105: ('*@*(@*)@*', 0),  # A$A($A)$A
  106: ('[!#6;!#1]~*(~[!#6;!#1])~[!#6;!#1]', 0),  # QA(Q)Q
  107: ('[F,Cl,Br,I]~*(~*)~*', 0),  # XA(A)A
  108: ('[CH3]~*~*~*~[CH2]~*', 0),  # CH3AAACH2A
  109: ('*~[CH2]~[#8]', 0),  # ACH2O
  110: ('[#7]~[#6]~[#8]', 0),  # NCO
  111: ('[#7]~*~[CH2]~*', 0),  # NACH2A
  112: ('*~*(~*)(~*)~*', 0),  # AA(A)(A)A
  113: ('[#8]!:*:*', 0),  # Onot%A%A
  114: ('[CH3]~[CH2]~*', 0),  # CH3CH2A
  115: ('[CH3]~*~[CH2]~*', 0),  # CH3ACH2A
  116: ('[$([CH3]~*~*~[CH2]~*),$([CH3]~*1~*~[CH2]1)]', 0),  # CH3AACH2A
  117: ('[#7]~*~[#8]', 0),  # NAO
  118: ('[$(*~[CH2]~[CH2]~*),$(*1~[CH2]~[CH2]1)]', 1),  # ACH2CH2A > 1
  119: ('[#7]=*', 0),  # N=A
  120: ('[!#6;R]', 1),  # Heterocyclic atom > 1 (&...) Spec Incomplete
  121: ('[#7;R]', 0),  # N Heterocycle
  122: ('*~[#7](~*)~*', 0),  # AN(A)A
  123: ('[#8]~[#6]~[#8]', 0),  # OCO
  124: ('[!#6;!#1]~[!#6;!#1]', 0),  # QQ
  125: ('?', 0),  # Aromatic Ring > 1
  126: ('*!@[#8]!@*', 0),  # A!O!A
  127: ('*@*!@[#8]', 1),  # A$A!O > 1 (&...) Spec Incomplete
  128: ('[$(*~[CH2]~*~*~*~[CH2]~*),$([R]1@[CH2;R]@[R]@[R]@[R]@[CH2;R]1),$(*~[CH2]~[R]1@[R]@[R]@[CH2;R]1),$(*~[CH2]~*~[R]1@[R]@[CH2;R]1)]', 0),  # ACH2AAACH2A
  129: ('[$(*~[CH2]~*~*~[CH2]~*),$([R]1@[CH2]@[R]@[R]@[CH2;R]1),$(*~[CH2]~[R]1@[R]@[CH2;R]1)]', 0),  # ACH2AACH2A
  130: ('[!#6;!#1]~[!#6;!#1]', 1),  # QQ > 1 (&...)  Spec Incomplete
  131: ('[!#6;!#1;!H0]', 1),  # QH > 1
  132: ('[#8]~*~[CH2]~*', 0),  # OACH2A
  133: ('*@*!@[#7]', 0),  # A$A!N
  134: ('[F,Cl,Br,I]', 0),  # X (HALOGEN)
  135: ('[#7]!:*:*', 0),  # Nnot%A%A
  136: ('[#8]=*', 1),  # O=A>1 
  137: ('[!C;!c;R]', 0),  # Heterocycle
  138: ('[!#6;!#1]~[CH2]~*', 1),  # QCH2A>1 (&...) Spec Incomplete
  139: ('[O;!H0]', 0),  # OH
  140: ('[#8]', 3),  # O > 3 (&...) Spec Incomplete
  141: ('[CH3]', 2),  # CH3 > 2  (&...) Spec Incomplete
  142: ('[#7]', 1),  # N > 1
  143: ('*@*!@[#8]', 0),  # A$A!O
  144: ('*!:*:*!:*', 0),  # Anot%A%Anot%A
  145: ('*1~*~*~*~*~*~1', 1),  # 6M ring > 1
  146: ('[#8]', 2),  # O > 2
  147: ('[$(*~[CH2]~[CH2]~*),$([R]1@[CH2;R]@[CH2;R]1)]', 0),  # ACH2CH2A
  148: ('*~[!#6;!#1](~*)~*', 0),  # AQ(A)A
  149: ('[C;H3,H4]', 1),  # CH3 > 1
  150: ('*!@*@*!@*', 0),  # A!A$A!A
  151: ('[#7;!H0]', 0),  # NH
  152: ('[#8]~[#6](~[#6])~[#6]', 0),  # OC(C)C
  153: ('[!#6;!#1]~[CH2]~*', 0),  # QCH2A
  154: ('[#6]=[#8]', 0),  # C=O
  155: ('*!@[CH2]!@*', 0),  # A!CH2!A
  156: ('[#7]~*(~*)~*', 0),  # NA(A)A
  157: ('[#6]-[#8]', 0),  # C-O
  158: ('[#6]-[#7]', 0),  # C-N
  159: ('[#8]', 1),  # O>1
  160: ('[C;H3,H4]', 0),  #CH3
  161: ('[#7]', 0),  # N
  162: ('a', 0),  # Aromatic
  163: ('*1~*~*~*~*~*~1', 0),  # 6M Ring
  164: ('[#8]', 0),  # O
  165: ('[R]', 0),  # Ring
  166: ('?', 0),  # Fragments  FIX: this can't be done in SMARTS
}
maccs = {f"maccs_{k}":v[0] for k,v in smartsPatts.items()}
# maccs

# %% [code]
import pickle
import glob
import csv
import sys
sys.path.append("./molplotly")
# import requests
import time
import pandas as pd
import numpy as np

import molplotly
from rdkit import Chem
from rdkit.Chem import PandasTools, AllChem, Descriptors, DataStructs, Draw, MolFromSmiles, MolToSmiles, MolToInchiKey, AddHs, RemoveHs, rdmolops,  MACCSkeys
from rdkit.Chem.Scaffolds import MurckoScaffold
from rdkit.Chem.MolStandardize import rdMolStandardize
from rdkit import RDLogger
from rdkit.ML.Descriptors import MoleculeDescriptors

import umap
from sklearn.model_selection import train_test_split

# from xgboost import XGBRegressor

import mols2grid
import matplotlib.pyplot as plt
import seaborn as sns
import dash
import plotly.express as px
import plotly.graph_objs as go
# import ipywidgets as widgets

# from concurrent.futures import ThreadPoolExecutor
# from tqdm import tqdm

# from chembl_structure_pipeline import standardizer

sns.set_theme(color_codes=True)
# tqdm.pandas()

random_state = 1
np.random.seed(random_state)

ml_algorithms = ["RF", "XGB", "SVM"]
descriptor_types = ["descs", "fps", "maccs"]

ml_models = dict()
for t in descriptor_types:
    ml_models[t] = {}
    for alg in ml_algorithms:
        ml_models[t][alg] = (None, None)


def load_skms(ml_algorithms: list = ml_algorithms,
             descriptor_types: list = descriptor_types) -> None :
    """
    Loads scikit models into ml_models dictionary,
    modified in place
    """
    global ml_models
    #for descriptors only
    for ml in ml_algorithms:
        if ml == "RF":
            rf_models_path = "models/rf_models_descs_fps_maccs.skm"
            rf_models_skm = pickle.load(open(rf_models_path, "rb"))
            for t in descriptor_types:            
                ml_models[t][ml] = rf_models_skm[t][ml]

        if ml == "XGB":
            xgb_models_path = "models/xgb_models_descs_fps_maccs.skm"
            xgb_models_skm = pickle.load(open(xgb_models_path, "rb"))
            for t in descriptor_types:            
                ml_models[t][ml] = xgb_models_skm[t][ml]

        if ml == "SVM":
            svm_models_path = "models/svm_models_descs_fps_maccs.skm"
            svm_models_skm = pickle.load(open(svm_models_path, "rb"))
            for t in descriptor_types:            
                ml_models[t][ml] = svm_models_skm[t][ml]

    return


def generate_and_standardize(smiles, addHs = True):
    from rdkit.Chem.MolStandardize import rdMolStandardize
    # Generate rdkit molecular object
    m = MolFromSmiles(smiles)
    # removeHs, disconnect metal atoms, normalize the molecule, reionize the molecule
    m = rdMolStandardize.Cleanup(m)
    # if many fragments, get the "parent" (the actual mol we are interested in)
    m = rdMolStandardize.FragmentParent(m)
    m = rdMolStandardize.ChargeParent(m)
    rdmolops.RemoveStereochemistry(m)
    te = rdMolStandardize.TautomerEnumerator()
    m = te.Canonicalize(m)
    if addHs:
        m = AddHs(m)
    return m


def standardize_mols(smiles) -> pd.DataFrame:
    mols = [generate_and_standardize(m) for m in smiles]
    df_mols = pd.DataFrame({"smiles":[MolToSmiles(RemoveHs(m)) for m in mols],
                            "inchikey":[MolToInchiKey(m) for m in mols],
                            "rdkit_mol": mols})
    df_mols = df_mols.drop_duplicates(subset=["inchikey"], keep="first")
    return df_mols


def calc_descs(df_mols: pd.DataFrame, n_targets:int) -> pd.DataFrame:
    """ Calculate physical-chemical ML descriptors
    """
    #All calculated descriptors
    descriptors_list = ["MolWt",
                        "NumValenceElectrons",
                        "FpDensityMorgan1","FpDensityMorgan2","FpDensityMorgan3",
                        "BCUT2D_MWHI","BCUT2D_MWLOW","BCUT2D_CHGHI","BCUT2D_CHGLO","BCUT2D_LOGPHI","BCUT2D_LOGPLOW","BCUT2D_MRHI","BCUT2D_MRLOW",
                        "BalabanJ",
                        "BertzCT",
                        "Chi0","Chi0n","Chi0v","Chi1","Chi1n","Chi1v","Chi2n","Chi2v","Chi3n","Chi3v","Chi4n","Chi4v",
                        "HallKierAlpha",
                        "Ipc",
                        "Kappa1","Kappa2","Kappa3",
                        "LabuteASA",
                        "PEOE_VSA1","PEOE_VSA2","PEOE_VSA3","PEOE_VSA4","PEOE_VSA5","PEOE_VSA6","PEOE_VSA7","PEOE_VSA8","PEOE_VSA9","PEOE_VSA10","PEOE_VSA11","PEOE_VSA12","PEOE_VSA13","PEOE_VSA14",
                        "MolMR",
                        "SMR_VSA1","SMR_VSA2","SMR_VSA3","SMR_VSA4","SMR_VSA5","SMR_VSA6","SMR_VSA7","SMR_VSA8","SMR_VSA9","SMR_VSA10",
                        "MolLogP",
                        "SlogP_VSA1","SlogP_VSA2","SlogP_VSA3","SlogP_VSA4","SlogP_VSA5","SlogP_VSA6","SlogP_VSA7","SlogP_VSA8","SlogP_VSA9","SlogP_VSA10","SlogP_VSA11","SlogP_VSA12",
                        "TPSA",
                        "EState_VSA1","EState_VSA2","EState_VSA3","EState_VSA4","EState_VSA5","EState_VSA6","EState_VSA7","EState_VSA8","EState_VSA9","EState_VSA10","EState_VSA11",
                        "VSA_EState1","VSA_EState2","VSA_EState3","VSA_EState4","VSA_EState5","VSA_EState6","VSA_EState7","VSA_EState8","VSA_EState9","VSA_EState10",
                        "FractionCSP3",
                        "RingCount",
                        "NumAliphaticCarbocycles",
                        "NumAliphaticHeterocycles",
                        "NumAliphaticRings",
                        "NumAromaticCarbocycles",
                        "NumAromaticHeterocycles",
                        "NumAromaticRings",
                        "NumSaturatedCarbocycles",
                        "NumSaturatedHeterocycles",
                        "NumSaturatedRings",
                        "NumHAcceptors",
                        "NumHDonors",
                        "NumHeteroatoms",
                        "NumRotatableBonds"        
                            ]
    #Final descriptors selected for training
    """
    'FpDensityMorgan1',
       'FpDensityMorgan2', 'FpDensityMorgan3', 'BCUT2D_MWHI', 'BCUT2D_MWLOW',
       'BCUT2D_CHGHI', 'BCUT2D_CHGLO', 'BCUT2D_LOGPHI', 'BCUT2D_LOGPLOW',
       'BCUT2D_MRHI', 'BCUT2D_MRLOW', 'BalabanJ', 'PEOE_VSA1', 'PEOE_VSA2',
       'PEOE_VSA3', 'PEOE_VSA4', 'PEOE_VSA5', 'PEOE_VSA6', 'PEOE_VSA7',
       'PEOE_VSA8', 'PEOE_VSA9', 'PEOE_VSA10', 'PEOE_VSA11', 'PEOE_VSA12',
       'PEOE_VSA13', 'PEOE_VSA14', 'MolMR', 'SMR_VSA1', 'SMR_VSA2', 'SMR_VSA3',
       'SMR_VSA4', 'SMR_VSA5', 'SMR_VSA6', 'SMR_VSA7', 'SMR_VSA9', 'SMR_VSA10',
       'VSA_EState1', 'VSA_EState2', 'VSA_EState3', 'VSA_EState4',
       'VSA_EState5', 'VSA_EState6', 'VSA_EState7', 'VSA_EState8',
       'VSA_EState9', 'VSA_EState10', 'NumAromaticRings', 'NumSaturatedRings',
       'NumHeteroatoms'
    """
    calculator = MoleculeDescriptors.MolecularDescriptorCalculator(descriptors_list)
    ml_descs_arr = np.asarray([calculator.CalcDescriptors(m) for m in df_mols["rdkit_mol"]])
    
    ml_descs_arr = np.tile(ml_descs_arr, n_targets)
    ml_descs_arr = ml_descs_arr.reshape((len(df_mols)*n_targets), len(descriptors_list))
    df_ml_descs = pd.DataFrame(ml_descs_arr,
                               columns=descriptors_list
                              )
    return df_ml_descs


def calc_morgan(df_mols: pd.DataFrame, n_targets:int):
    """ Calculate Morgan circular fingerprints
    """
    #Calculate ECFP for every moelcule DataFrame
    morgan_ = 2, 2048 #radius, nBits 
    fps = [AllChem.GetMorganFingerprintAsBitVect(m, *morgan_) for m in df_mols["rdkit_mol"]]
    fp_arrays = np.zeros((len(df_mols),morgan_[1]), dtype=np.int8)
    _ = [DataStructs.ConvertToNumpyArray(fp, fp_arr) for fp, fp_arr in zip(fps, fp_arrays)]
    
    fp_arrays = np.tile(fp_arrays, n_targets)
    fp_arrays = fp_arrays.reshape((len(df_mols)*n_targets, morgan_[1]))
    df_fp = pd.DataFrame(fp_arrays, columns=[f"{i}" for i in range(morgan_[1])])
    return df_fp

    
def calc_maccs(df_mols: pd.DataFrame, n_targets:int):
    maccs_keys_arrs = np.asarray([np.asarray(MACCSkeys.GenMACCSKeys(mol)) for mol in df_mols["rdkit_mol"]])
    
    maccs_keys_arrs = np.tile(maccs_keys_arrs, n_targets)
    maccs_keys_arrs = maccs_keys_arrs.reshape((len(df_mols)*n_targets, 167))
    df_maacs_fp = pd.DataFrame(maccs_keys_arrs, columns=[f"maccs_{i}" for i in np.arange(0,167)])
    return df_maacs_fp

prot_desc = {'SLC5A1_Homo sapiens (Human)':    'GTIFATALMLTYFDQT',
             'SLC5A1_Rattus norvegicus (Rat)': 'GTMFATAMLLAYFDQT',
             'SLC5A11_Homo sapiens (Human)':   'GSVYGTVLMPSYFIQS',
             'SLC5A2_Homo sapiens (Human)':    'GTVFATVLLVSYFDQS',
             'SLC5A2_Rattus norvegicus (Rat)': 'GTVFATVLLVSHFDQS',
             'SLC5A4_Homo sapiens (Human)':    'NTTFSLAIMTAYIHES'}

def calculate_ml_descriptors(df_mols,
                             zscales_n = 3,
                             ) -> tuple:
    """
    Calculate z-scales and required ML descriptors
    """
    descs_table, morgan_table, maccs_table = pd.DataFrame(), pd.DataFrame(), pd.DataFrame()
    df_zscales = pd.DataFrame()  #number of rows: len(df_mols) * len(prot_desc.keys())
    
    # Load Z-scales
    z_scales_df = pd.read_csv("AAdata_zScales.csv", index_col=0,)
    aa_zscales = {aa:z_scales_df.loc[aa,:].values[:zscales_n] for aa in z_scales_df.index}
    
    #Position numbers hard-coded based on the alignment used during training
    positions = [88, 96, 106, 109, 113, 164, 168, 300, 309, 312, 313, 316, 481, 482, 485, 488]

    #Prepare Z-Scales descriptor names
    cols = [f"pos{pos}_Z{z}" for pos in positions for z in range(1, zscales_n+1)]  # generate column names for each position and Z-scale value e.g. pos<X>_Z<Y>
    r = 0
    #Calculate Z-Scales for sequences
    for smi in df_mols["smiles"]:
        for protein in prot_desc.keys():
            # get the protein name
            seq = prot_desc[protein]                                               # get the sequence to calculate z_scales
            z_scales = [aa_zscales[aa] for aa in list(seq)]                        # calculate the z-scales for each amino acid in the sequence
            z_scales_lst = np.asarray(z_scales).flatten().tolist()                 # flatten to one list
            df_zscales.loc[r,["smiles","target_protein"] + cols] = [smi, protein] + z_scales_lst # add to dataframe
            r += 1
            
    #Add descriptors/morgan fingerprints/MACCS to Z-Scales
    descs_table = pd.concat([df_zscales,
                             calc_descs(df_mols, len(prot_desc.keys()))],
                            axis=1)

    morgan_table = pd.concat([df_zscales,
                              calc_morgan(df_mols, len(prot_desc.keys()))],
                            axis=1)

    maccs_table = pd.concat([df_zscales,
                             calc_maccs(df_mols, len(prot_desc.keys()))],
                            axis=1)

    return descs_table, morgan_table, maccs_table


def plot_scatter(df_, ml_model, cols,
                X_test_ = None,
                y_test_ = None,
                scaler=None):    

    def click_fn(trace, points, state):
        colors = ['#a3a7e4'] * len(df_plot)
        scatter.marker.size = [6] * len(df_plot)
        scatter.marker.color = colors
        if points.point_inds:
            ind = points.point_inds[0]
            # fig.data[points.trace_index]['marker']['color'] = 'red'
            c = list(scatter.marker.color)
            s = list(scatter.marker.size)
            c[ind] = '#bae2be'
            s[ind] = 20
            with fig.batch_update():
                scatter.marker.color = c
                scatter.marker.size = s

            chembl_id = trace.hovertext[ind]
            target = trace._props["customdata"][ind]
            hover_data.value = f"""Experimental: {points.xs[0]:.3f} Predicted: {points.ys[0]:.3f} Chembl ID: {chembl_id} Target: {" ".join(target)}"""  #Index: {ind} 
            # display(Chem.MolFromSmiles(df_ML[df_ML["chembl_id"] == inds]["rdkit_smiles"].values[0]))
            display(hover_data.value,
                    Chem.MolFromSmiles(df_plot.loc[df_plot.index == ind,"rdkit_smiles"].values[0]),
                   df_plot.loc[df_plot.chembl_id.str.contains(chembl_id), ("chembl_id","target_protein","p_standard_value_ML")])

    df_plot = df_.loc[X_test_.index, :].copy()
    df_plot["p_standard_value_ML"] = y_test_
    df_plot = df_plot.reset_index()

    if scaler is not None:
        X_test_ = pd.DataFrame(scaler.transform(X_test_), columns=cols)
    df_plot["predicted_value"] = ml_model.predict(X_test_)

    sc = px.scatter(df_plot,
               x="p_standard_value_ML",
               y="predicted_value",
               opacity=0.65, hover_name="chembl_id", hover_data=["target_protein"], width=500,height=500,
               # trendline="ols",
               # color="<categorical_col_name>"
                   )

    hover_data = widgets.Label()
    fig  = go.FigureWidget(sc)
    fig.update_layout(xaxis_title="Experimental",yaxis_title="Predicted",font={"size":18})
    scatter = fig.data[0]
    colors = ['#a3a7e4'] * len(df_plot)
    scatter.marker.size = [6] * len(df_plot)
    scatter.marker.color = colors

    for f in fig.data: f.on_click(click_fn)

    return fig, hover_data, df_plot


def color_code_plot(df_):
    df_color = df_.copy()
    df_color["p_diff"] = abs(df_color["p_standard_value_ML"] - df_color["predicted_value"])
    mask_1 = df_color["p_diff"] <= 1
    mask_2 = (df_color["p_diff"] > 1) & (df_color["p_diff"] <= 2)
    mask_3 = (df_color["p_diff"] > 2) & (df_color["p_diff"] <= 3)
    mask_4 = df_color["p_diff"] > 3
    color_pic50 = zip([mask_1, mask_2, mask_3,mask_4],
                      ["pIC50<=1","1<pIC50<=2","2<pIC50<=3","3<pIC50"])
    for mask, color in color_pic50:
        df_color.loc[mask,"p_diff_cat"] = color
    sns.relplot(data=df_color.sort_values(by=["p_diff"], ascending=False),
                x='p_standard_value_ML',
                y='predicted_value',
                hue='p_diff_cat',
                palette="RdYlGn",  #RdYlGn
                aspect=1
                )
    print(df_color["p_diff_cat"].value_counts())
    plt.show()
    mask_3_4 = mask_3 | mask_4
    display(df_color.loc[mask_3_4,["index","chembl_id","p_standard_value_ML","target_protein"]])
    print(df_color.loc[mask_3_4, "chembl_id"].to_list())
    display(Chem.Draw.MolsToGridImage([Chem.RemoveHs(m) for m in df_color.loc[mask_3_4, "rdkit_mols"].values],
                                     legends=[f"chembl_id={i},\nexp={j:.2f}, pred={k:.2f}\ntarget={l}" for i,j,k,l in zip(df_color.loc[mask_3_4, "chembl_id"].values,
                                                                                                   df_color.loc[mask_3_4, "p_standard_value_ML"].values,
                                                                                                   df_color.loc[mask_3_4, "predicted_value"].values,
                                                                                                   df_color.loc[mask_3_4, "target_protein"].values)],
                                     molsPerRow=5, subImgSize=(200,200))
           )
    
    return


def plot_dash_scatter(df_, ml_model, cols,
                      X_test_ = None,
                      y_test_ = None,
                      scaler  = None):    

    df_plot = df_.loc[X_test_.index, :].copy()
    df_plot["p_standard_value_ML"] = y_test_
    if scaler is not None:
        X_test_ = pd.DataFrame(scaler.transform(X_test_), columns=cols)
    df_plot["predicted_value"] = ml_model.predict(X_test_)  
    df_plot = df_plot.reset_index()
    # df_plot["target_protein"] = df_["target_protein"]
    # df_plot["rdkit_mols"] = df_["rdkit_mols"]
    # df_plot["rdkit_smiles"] = df_["rdkit_smiles"]
    df_plot["p_diff"] = abs(df_plot["p_standard_value_ML"] - df_plot["predicted_value"])

    mask_1 = df_plot["p_diff"] <= 1
    mask_2 = (df_plot["p_diff"] > 1) & (df_plot["p_diff"] <= 2)
    mask_3 = (df_plot["p_diff"] > 2) & (df_plot["p_diff"] <= 3)
    mask_4 = df_plot["p_diff"] > 3
    
    color_pic50 = zip([mask_1, mask_2, mask_3,mask_4],
                      ["0<pIC50<=1","1<pIC50<=2","2<pIC50<=3","3<pIC50"])

    for mask, color in color_pic50: df_plot.loc[mask,["p_diff_cat"]] = color
    df_plot = df_plot.sort_values(by="p_diff_cat", ascending=True)
    
    print(df_plot["p_diff_cat"].value_counts())

    sc = px.scatter(df_plot,
                    x="p_standard_value_ML",
                    y="predicted_value",
                    opacity=0.65, hover_name="chembl_id",
                    hover_data=["target_protein"],
                    width=640,height=480,
                    color="p_diff_cat",
                    color_discrete_sequence=[ "green", "teal","orange", "red"],
                   )
    sc.update_layout(title="ML",
                     xaxis_title="Experimental",
                     yaxis_title="Predicted",
                     font={"size":18})

    app = molplotly.add_molecules(fig=sc,
                                  df=df_plot,
                                  smiles_col="rdkit_smiles",
                                  title_col="chembl_id",
                                #   color_col="p_diff_cat",
                                  marker_col="p_diff_cat"
                                  )
    
    app.run_server(mode='inline',
                   port=8700)  #8700

    return df_plot


def run_prediction(desc_type, ml_alg, df):
    global df_descs, df_morgan, df_maccs

    ml = ml_models[desc_type][ml_alg][0]
    scaler = ml_models[desc_type][ml_alg][1]
    trained_features = ml.feature_names_in_
    if desc_type == "descs":
        df_as_trained = df_descs.loc[:,trained_features]
    if desc_type == "fps":
        df_as_trained = df_morgan.loc[:,trained_features]
    if desc_type == "maccs":
        df_as_trained = df_maccs.loc[:,trained_features]
    if ml_alg == "SVM":
        df_as_trained = pd.DataFrame(scaler.transform(df_as_trained), columns=trained_features)
        
    y_predicted = ml.predict(df_as_trained)
    df["ml_algorithm"] = ml_alg
    df[f"{desc_type}_prediction"] = y_predicted
    
    return


def predictor(smiles: list,
              ml_algorithms: list = ml_algorithms,
              descriptor_types: list = descriptor_types,
              n_jobs=1,
              plot_results=True) -> tuple:
    """Main function running the prediction (main)
    """
    global results_df, df_descs, df_morgan, df_maccs

    # Type checking
    if not isinstance(ml_algorithms, list):
        raise TypeError("""ml_algorithms needs to be a list, containing "RF", "XGB", "SVM" e.g. ["RF", "XGB", "SVM"]""")
    
    # Load skm models
    load_skms(ml_algorithms)
    
    # Convert SMILES to RDKit and standardize molecules
    df_mols = standardize_mols(smiles)
    # Calculate ML descriptors:
    df_descs, df_morgan, df_maccs = calculate_ml_descriptors(df_mols)

    # Small hack to choose df that is not empty to copy for resulting df
    print(len(df_descs), len(df_morgan), len(df_maccs))
    df = df_descs
    i = len(df)
    while i == 0:
        for df in df_descs, df_morgan, df_maccs:
            i = len(df)
    
    results_df = pd.DataFrame()
    
    for i, ml_alg in enumerate(ml_algorithms, 1):  
        base_df = df.iloc[:,:2].copy()
        for desc_type in descriptor_types:
            print(desc_type, ml_alg)

            run_prediction(desc_type, ml_alg, base_df)

        results_df = pd.concat([results_df, base_df], axis=0)
    results_df = results_df.set_index(["smiles", "ml_algorithm", "target_protein"])

    return (df_descs, df_morgan, df_maccs), results_df

PandasTools.RenderImagesInAllDataFrames()

# %% [markdown]
# Analyze applicability domain

# %% [code]
def load_df(input_data, input_format="pickle"):
    if input_format == "pickle":
        df_ = pickle.load(open(input_data, "rb"))  #df_ML_prot_fps or df_ML_prot_descs
    if input_format == "csv":
        df_ = pd.read_csv(input_data)  #("slc5_prepared_fo_ML.csv")
    print(len(df_))
    return df_

def split_data(df_):
    """
    Split dataset 70:30
    """
    df_.columns = df_.columns.astype(str)
    X_train_, X_test_, y_train_, y_test_ = train_test_split(df_,
                                                        df_["p_standard_value_ML"],
                                                        train_size=0.7,
                                                        shuffle=True,
                                                        random_state=1, # 1
                                                        stratify=df_["target_protein"])
    print(f"\nTraining set: {X_train_.shape}, Testing set: {X_test_.shape}")
    return X_train_, X_test_, y_train_, y_test_

# %% [code]
df_ML_morgan = load_df("df_ML_prot_fps_revised.p", input_format="pickle")  #df_ML_prot_fps or df_ML_prot_descs
X_train_df, X_test_df, y_train_, y_test_ = split_data(df_ML_morgan)

# %% [code]
#for UMAP, remove duplicates, i.e. if compounds have multiple acitivties, keep only one for chemical space calculation
X_train_df = X_train_df.drop_duplicates(subset=["chembl_id"])
X_test_df = X_test_df.drop_duplicates(subset=["chembl_id"])

# %% [code]
(umap_model, X_train_df[["chembl_id", "rdkit_smiles"]], X_train_umap) = pickle.load(open("models/umap_model.umap", "rb"))

# %% [code]
X_train_umap = umap_model.transform(X_train_df.iloc[:,53:])
X_test_umap  = umap_model.transform(X_test_df.iloc[:,53:])

# %% [code]
def plot_dash_scatter(df_, 
                      df_train_indexes,
                      X_train_umap, 
                      X_test_mols,
                      X_test_umap,
                      *args, **kwargs):    
    """
    :df:            full dataframe, containing smiles and RDKit molecules
    :df_train:      only training set data from :df:, actually, needed only for indexes
    :X_train_umap:  umap transformed molecules contained within :df_train:
    :X_test_umap:   umap transformed new molecules to be plotted within :X_train_umap: chemical space
    """
    train_data = df_.loc[df_train_indexes, ["chembl_id","rdkit_smiles","target_protein"]].copy().reset_index(drop=False)
    train_data["category"] = "training data"
    new_data = pd.DataFrame(X_train_umap, columns=["umap_1","umap_2"])
    df_plot = pd.concat([train_data, new_data], axis=1)
    test_data = pd.DataFrame(X_test_umap, columns=["umap_1", "umap_2"])
    test_data["rdkit_smiles"] = X_test_mols
    test_data["category"] = "test_data"
    df_plot = pd.concat([df_plot, test_data], axis=0)

    sc = px.scatter(df_plot,
                    x="umap_1",
                    y="umap_2",
                    opacity=0.65,
                    # hover_name="chembl_id",
                    # hover_data=["target_protein"],
                    width=640,height=480,
                    color="category",
                    # color_discrete_sequence=[ "green", "teal","orange", "red"],
                   )
    sc.update_layout(title={"text": "ML",
                            "x":0.5,
                            "y":0.9,
                            "xanchor": "center",
                            "yanchor": "bottom",
                            },
                     xaxis_title="umap_1",
                     yaxis_title="umap_2",
                     font={"size":18,
                          }
                    )

    app = molplotly.add_molecules(fig=sc,
                                  df=df_plot,
                                  smiles_col="rdkit_smiles",
                                  # title_col="chembl_id",
                                  color_col="category",
                                #   marker_col="category"
                                  )
    
    app.run_server(mode='inline',
                   port=8600)  #8700

    return df_plot

# %% [code]
df_plot = plot_dash_scatter(df_ML_morgan, X_train_df.index.tolist(), X_train_umap, df_ML_morgan.loc[X_test_df.index,"rdkit_smiles"].values, X_test_umap)

# %% [code]
# Train vs test set as used when training model
plt.figure()
sns.scatterplot(x=X_train_umap[:,0], y=X_train_umap[:,1])
sns.scatterplot(x=X_test_umap[:,0], y=X_test_umap[:,1])
plt.show()

plt.figure()
sns.jointplot(x=X_train_umap[:,0], y=X_train_umap[:,1])
sns.jointplot(x=X_test_umap[:,0], y=X_test_umap[:,1])
plt.show()


# %% [markdown]
# Load SMILES

# %% [code]
#SMILES as a list
smiles = [
    "OC[C@H]1O[C@@H](c2ccc(Cl)c(Cc3ccc(O[C@H]4CCOC4)cc3)c2)[C@H](O)[C@@H](O)[C@@H]1O",  #empagliflozin
         ]

# %% [markdown]
## Plot into trained chemical space

# %% [code]
#Input data for chemical space projection
new_data = calc_morgan(standardize_mols(smiles),1)

# %% [code]
new_data_umap = umap_model.transform(new_data)

# %% [code]
#Compare with empagliflozin in the dataset
x_train_empa = X_train_df.loc[X_train_df["chembl_id"].str.contains("CHEMBL2107830"), "0":].values.flatten()

# %% [code]
input_empa = new_data.loc[0,:].values

# %% [code]
np.array_equal(x_train_empa, input_empa)  #True

# %% [code]
# New data onto training set
plt.figure()
plt.scatter(X_train_umap[:,0], X_train_umap[:,1])
plt.scatter(new_data_umap[:,0], new_data_umap[:,1])
plt.show()

# %% [code]
def plot_applicability_domain(X_train_df, 
                            X_train_umap, 
                            X_test_mols,
                            X_test_umap,
                            *args, **kwargs):    
    # """
    # :X_train_df:    original training set dataframe, containing smiles
    # :X_train_umap:  umap transformed molecules contained within :X_train_df:
    # :X_test_mols:   molecules to be ploted within :X_train_umap: chemical space
    # :X_test_umap:   umap transformed new molecules
    # """
    global thread, app

    train_data = X_train_df.copy().reset_index(drop=False)
    train_data["category"] = "training data"
    train_data_umap = pd.DataFrame(X_train_umap, columns=["umap_1","umap_2"])
    df_plot = pd.concat([train_data, train_data_umap], axis=1)

    test_data = pd.DataFrame(X_test_umap, columns=["umap_1", "umap_2"])
    test_data["rdkit_smiles"] = X_test_mols
    test_data["category"] = "test_data"
    df_plot = pd.concat([df_plot, test_data], axis=0)
    # print(df_plot["rdkit_smiles"])

    sc = px.scatter(df_plot,
                    x="umap_1",
                    y="umap_2",
                    opacity=0.65,
                    # hover_name="chembl_id",
                    # hover_data=["target_protein"],
                    # width=640,height=480,
                    color="category",
                    # color_discrete_sequence=[ "green", "teal","orange", "red"],
                )
    sc.update_traces(marker_size=5)
    sc.update_layout(title={"text": "Applicability domain",
                            "x":0.5,
                            "y":0.9,
                            "xanchor": "center",
                            "yanchor": "bottom",
                            },
                    xaxis_title="umap_1",
                    yaxis_title="umap_2",
                    font={"size":18,
                        }
                    )
    app = molplotly.add_molecules(fig=sc,
                                df=df_plot,
                                smiles_col="rdkit_smiles",
                                # title_col="chembl_id",
                                color_col="category",
                                #   marker_col="category"
                                )
    app.run_server(mode='inline',  #external
                    port=8900)

    return df_plot

# %% [code]
df_plot = plot_applicability_domain(X_train_df, X_train_umap, smiles, new_data_umap)

# %% [markdown]
# Predict

# %% [code]
dfs, prediction = predictor(smiles,
                            ml_algorithms,    # = ["RF", "XGB", "SVM"]
                            descriptor_types, # = ["descs", "fps", "maccs"]
                           )
prediction

# %% [code]
def rename(r):
    protein, organism = r.split("_")
    if "Homo sapiens" in organism:
        return f"h{protein}"
    if "Rattus norvegicus" in organism:
        return f"r{protein}"
    else:
        return r

    return

renamed_cols = list(map(rename, list(set(np.asarray(prediction.index.to_flat_index().tolist())[:,2]))))

targets_list = sorted(list(prot_desc.keys()), key=lambda x: int(x.split("_")[0].split("SLC5A")[-1]))

lst = []
_ = [lst.append((i[0], i[1])) for i in list(prediction.index) if (i[0], i[1]) not in lst]
print(lst)

stacked = prediction.unstack()
sorted_columns = pd.MultiIndex.from_tuples(sorted(list(stacked.columns),
                                                #   key=lambda x: (x[0], int(x[1].split("_")[0].split("SLC5A")[-1]))
                                                  key=lambda x: (x[0],targets_list.index(x[1]))
                                                  )
                                            )
stacked[sorted_columns]


# %% [code]
