# Supplementary material for: A Proteochemometric Model for Ligands of the SLC5 Transporter Family
Source: Arch Pharm (Weinheim). 2026 Jan 16;359(1):e70183. doi: 10.1002/ardp.70183 (PMC12809628; doi:10.1002/ardp.70183)
Supplement: Supplementary file 1 — SI_new. [file ARDP-359-e70183-s002.zip › README.txt]

The following input files are provided in this archive:
- AAdata_zScales.csv: CSV file obtained from AAData from the R package Peptides (https://github.com/dosorio/Peptides/)
- df_ML_prot_<desc>_revised.p: pickled DataFrames used for ML modelling (<desc>: descs - physico-chemical descriptors, fps - Morgan fingerprints, maccs - MACCS keys). These dataframes contain ChEMBL IDs, standardized RDKit SMILES, standardized RDKit molecular objects, target protein designation, biological activity value, descriptors for the target protein (Z-values) and ligands (as designated by <desc>).

- molplotly: folder containing plotly extension for interactive molecule viewer (https://github.com/wjm41/molplotly)
- models: folder containing final ML models for running the predictions
   - <ml_alg>_models_descs_fps_maccs.skm: pickled scikit-learn models (<ml_alg>: rf - Random Forest, svm - Support Vector Machine, xgb - XGBoost)
   - umap_model.umap: pickled UMAP model for chemical space visualization
- prediction.ipynb: Jupyter Lab notebook to plot and analyze applicability domain and to run inhibitory activity and selectivity predictions

Python environment details:
- environment.yml: conda environment file to reproduce the used environment

How to use:
1. Install conda environment:
conda env create --file environment.yml

2. Run prediction Jupyter Lab:
jupyter lab

3. Follow the cells within the notebook
