# Supplementary material for: A Proteochemometric Model for Ligands of the SLC5 Transporter Family
Source: Arch Pharm (Weinheim). 2026 Jan 16;359(1):e70183. doi: 10.1002/ardp.70183 (PMC12809628; doi:10.1002/ardp.70183)
Supplement: Supplementary file 1 — SI_new. [file ARDP-359-e70183-s002.zip › molplotly/main.py]

from __future__ import annotations

import base64
import textwrap
from io import BytesIO
from typing import Callable

import pandas as pd
from dash import Input, Output, dcc, html, no_update
from jupyter_dash import JupyterDash
from pandas.core.groupby import DataFrameGroupBy
from plotly.graph_objects import Figure
from rdkit import Chem
from rdkit.Chem.Draw import rdMolDraw2D


def str2bool(v: str) -> bool:
    return v.lower() in ("yes", "true", "t", "1")


def test_groups(fig: Figure, df_grouped: DataFrameGroupBy):
    """Test if plotly figure curve names match up with pandas dataframe groups

    Args:
        fig (plotly figure): _description_
        groups (pandas groupby object): _description_

    Returns:
        _type_: Bool describing whether or not groups is the correct dataframe grouping descbrining the data in fig
    """
    str_groups = {}
    for name, group in df_grouped:
        if isinstance(name, tuple):
            str_groups[", ".join(str(x) for x in name)] = group
        else:
            str_groups[name] = group

    for data in fig.data:
        if data.name in str_groups:
            if len(data.y) == len(str_groups[data.name]):
                continue
        else:
            return False
    return True


def find_grouping(
    fig: Figure, df_data: pd.DataFrame, cols: list[str]
) -> tuple[DataFrameGroupBy, dict]:

    if len(cols) == 1:
        df_grouped = df_data.groupby(cols)
        if not test_groups(fig, df_grouped):
            raise ValueError(
                "marker_col is misspecified because the dataframe grouping names don't match the names in the plotly figure."
            )

    elif len(cols) == 2:  # color_col and marker_col

        df_grouped_x = df_data.groupby(cols)
        df_grouped_y = df_data.groupby([cols[1], cols[0]])

        if test_groups(fig, df_grouped_x):
            df_grouped = df_grouped_x

        elif test_groups(fig, df_grouped_y):
            df_grouped = df_grouped_y
        else:
            raise ValueError(
                "color_col and marker_col are misspecified because their dataframe grouping names don't match the names in the plotly figure."
            )
    else:
        raise ValueError("Too many columns specified for grouping.")

    str_groups = {}
    for name, group in df_grouped:
        if isinstance(name, tuple):
            str_groups[", ".join(str(x) for x in name)] = group
        else:
            str_groups[name] = group

    curve_dict = {index: str_groups[x["name"]] for index, x in enumerate(fig.data)}
    return df_grouped, curve_dict


def add_molecules(
    fig: Figure,
    df: pd.DataFrame,
    smiles_col: str | list[str] = "SMILES",
    show_img: bool = True,
    svg_size: int = 200,
    alpha: float = 0.75,
    mol_alpha: float = 0.7,
    title_col: str = None,
    show_coords: bool = True,
    caption_cols: list[str] = None,
    caption_transform: dict[str, Callable] = {},
    color_col: str = None,
    marker_col: str = None,
    wrap: bool = True,
    wraplen: int = 20,
    width: int = 150,
    fontfamily: str = "Arial",
    fontsize: int = 12,
) -> JupyterDash:
    """
    A function that takes a plotly figure and a dataframe with molecular SMILES
    and returns a dash app that dynamically generates an image of molecules in the hover box
    when hovering the mouse over datapoints.
    ...

    Attributes
    ----------
    fig : plotly.graph_objects.Figure object
        a plotly figure object containing datapoints plotted from df.
    df : pandas.DataFrame object
        a pandas dataframe that contains the data plotted in fig.
    smiles_col : str | list[str], optional
        name of the column in df containing the smiles plotted in fig (default 'SMILES').
        If provided as a list, will add a slider to choose which column is used for rendering the structures.
    show_img : bool, optional
        whether or not to generate the molecule image in the dash app (default True).
    svg_size : float, optional
        the size in pixels of the molecule drawing (default 200).
    alpha : float, optional
        the transparency of the hoverbox, 0 for full transparency 1 for full opaqueness (default 0.7).
    mol_alpha : float, optional
        the transparency of the SVG molecule image, 0 for full transparency 1 for full opaqueness (default 0.7).
    title_col : str, optional
        name of the column in df to be used as the title entry in the hover box (default None).
    show_coords : bool, optional
        whether or not to show the coordinates of the data point in the hover box (default True).
    caption_cols : list[str], optional
        list of column names in df to be included in the hover box (default None).
    caption_transform : dict[str, callable], optional
        Functions applied to specific items in all cells. The dict must follow a key: function structure where
        the key must correspond to one of the columns in subset or tooltip (default {}).
    color_col : str, optional
        name of the column in df that is used to color the datapoints in df - necessary when there is discrete conditional coloring (default None).
    marker_col : str, optional
        name of the column in df that is used to determine the marker shape of the datapoints in df (default None).
    wrap : bool, optional
        whether or not to wrap the title text to multiple lines if the length of the text is too long (default True).
    wraplen : int, optional
        the threshold length of the title text before wrapping begins - adjust when changing the width of the hover box (default 20).
    width : int, optional
        the width in pixels of the hover box (default 150).
    fontfamily : str, optional
        the font family used in the hover box (default 'Arial').
    fontsize : int, optional
        the font size used in the hover box - the font of the title line is fontsize+2 (default 12).
    """
    fig.update_traces(hoverinfo="none", hovertemplate=None)
    df_data = df.copy()
    if color_col is not None:
        df_data[color_col] = df_data[color_col].astype(str)
    if marker_col is not None:
        df_data[marker_col] = df_data[marker_col].astype(str)

    if len(fig.data) != 1:
        colors = {index: x.marker["color"] for index, x in enumerate(fig.data)}
        if color_col is None and marker_col is None:
            raise ValueError(
                "More than one plotly curve in figure - color_col and/or marker_col needs to be specified."
            )
        if color_col is None:
            _, curve_dict = find_grouping(fig, df_data, [marker_col])
        elif marker_col is None:
            _, curve_dict = find_grouping(fig, df_data, [color_col])
        else:
            _, curve_dict = find_grouping(fig, df_data, [color_col, marker_col])
    else:
        colors = {0: "black"}

    app = JupyterDash(__name__)
    if isinstance(smiles_col, str):
        smiles_col = [smiles_col]

    if len(smiles_col) > 1:
        menu = dcc.Dropdown(
            options=[{"label": x, "value": x} for x in smiles_col],
            value=smiles_col[0],
            multi=True,
            id="smiles-menu",
            placeholder="Select a SMILES column to display",
        )
    else:
        menu = dcc.Store(id="smiles-menu", data=0)
    app.layout = html.Div(
        [
            menu,
            dcc.Graph(id="graph-basic-2", figure=fig, clear_on_unhover=True),
            dcc.Tooltip(
                id="graph-tooltip", background_color=f"rgba(255,255,255,{alpha})"
            ),
        ]
    )

    @app.callback(
        output=[
            Output("graph-tooltip", "show"),
            Output("graph-tooltip", "bbox"),
            Output("graph-tooltip", "children"),
        ],
        inputs=[Input("graph-basic-2", "hoverData"), Input("smiles-menu", "value")],
    )
    def display_hover(hoverData, value):
        if hoverData is None:
            return False, no_update, no_update

        if value is None:
            value = smiles_col
        if isinstance(value, str):
            chosen_smiles = [value]
        else:
            chosen_smiles = value

        pt = hoverData["points"][0]
        bbox = pt["bbox"]
        num = pt["pointNumber"]
        curve_num = pt["curveNumber"]

        if len(fig.data) != 1:
            df_curve = curve_dict[curve_num].reset_index(drop=True)
            df_row = df_curve.iloc[num]
        else:
            df_row = df.iloc[num]

        hoverbox_elements = []

        if show_img:
            # The 2D image of the molecule is generated here
            for col in chosen_smiles:
                smiles = df_row[col]
                buffered = BytesIO()
                d2d = rdMolDraw2D.MolDraw2DSVG(svg_size, svg_size)
                opts = d2d.drawOptions()
                opts.clearBackground = False
                d2d.DrawMolecule(Chem.MolFromSmiles(smiles))
                d2d.FinishDrawing()
                img_str = d2d.GetDrawingText()
                buffered.write(str.encode(img_str))
                img_str = base64.b64encode(buffered.getvalue())
                img_str = f"data:image/svg+xml;base64,{repr(img_str)[2:-1]}"
                # img_str = df_data.query(f"{col} == @smiles")[f"{col}_img"].values[0]

                if len(smiles_col) > 1:
                    hoverbox_elements.append(
                        html.H2(
                            f"{col}",
                            style={
                                "color": colors[curve_num],
                                "font-family": fontfamily,
                                "fontSize": fontsize + 2,
                            },
                        )
                    )
                hoverbox_elements.append(
                    html.Img(
                        src=img_str,
                        style={
                            "width": "100%",
                            "background-color": f"rgba(255,255,255,{mol_alpha})",
                        },
                    )
                )

        if title_col is not None:
            title = df_row[title_col]
            if len(title) > wraplen:
                if wrap:
                    title = textwrap.fill(title, width=wraplen)
                else:
                    title = title[:wraplen] + "..."

            # TODO colorbar color titles
            hoverbox_elements.append(
                html.H4(
                    f"{title}",
                    style={
                        "color": colors[curve_num],
                        "font-family": fontfamily,
                        "fontSize": fontsize,
                    },
                )
            )
        if show_coords:
            x_label = fig.layout.xaxis.title.text
            y_label = fig.layout.yaxis.title.text
            if x_label in caption_transform:
                style_str = caption_transform[x_label](pt["x"])
                hoverbox_elements.append(
                    html.P(
                        f"{x_label} : {style_str}",
                        style={
                            "color": "black",
                            "font-family": fontfamily,
                            "fontSize": fontsize,
                        },
                    )
                )
            else:
                hoverbox_elements.append(
                    html.P(
                        f"{x_label}: {pt['x']}",
                        style={
                            "color": "black",
                            "font-family": fontfamily,
                            "fontSize": fontsize,
                        },
                    )
                )
            if y_label in caption_transform:
                style_str = caption_transform[y_label](pt["y"])
                hoverbox_elements.append(
                    html.P(
                        f"{y_label} : {style_str}",
                        style={
                            "color": "black",
                            "font-family": fontfamily,
                            "fontSize": fontsize,
                        },
                    )
                )
            else:
                hoverbox_elements.append(
                    html.P(
                        f"{y_label} : {pt['y']}",
                        style={
                            "color": "black",
                            "font-family": fontfamily,
                            "fontSize": fontsize,
                        },
                    )
                )
        if caption_cols is not None:
            for caption in caption_cols:
                caption_val = df_row[caption]
                if caption in caption_transform:
                    style_str = caption_transform[caption](caption_val)
                    hoverbox_elements.append(
                        html.P(
                            f"{caption} : {style_str}",
                            style={
                                "color": "black",
                                "font-family": fontfamily,
                                "fontSize": fontsize,
                            },
                        )
                    )
                else:
                    hoverbox_elements.append(
                        html.P(
                            f"{caption} : {caption_val}",
                            style={
                                "color": "black",
                                "font-family": fontfamily,
                                "fontSize": fontsize,
                            },
                        )
                    )
        children = [
            html.Div(
                hoverbox_elements,
                style={
                    "width": f"{width}px",
                    "white-space": "normal",
                },
            )
        ]

        return True, bbox, children

    return app
