# Supplementary material for: A Proteochemometric Model for Ligands of the SLC5 Transporter Family
Source: Arch Pharm (Weinheim). 2026 Jan 16;359(1):e70183. doi: 10.1002/ardp.70183 (PMC12809628; doi:10.1002/ardp.70183)
Supplement: Supplementary file 1 — SI_new. [file ARDP-359-e70183-s002.zip › molplotly/__init__.py]

from .main import *
